# Supplementary material for: Longitudinal study on the genetic diversity of extended-spectrum cephalosporin resistant Escherichia coli in Dutch veal calves
Source: Front Microbiol. 2025 Sep 23;16:1636304. doi: 10.3389/fmicb.2025.1636304 (PMC12500608; doi:10.3389/fmicb.2025.1636304)
Supplement: Supplementary file 1 [file Table_1.XLSX]

## Sheet: S1 Detected AMR genes
	Table S1 Patterns of detected AMR genes
	Dairy farm	N. isolates	ST	ESBL/AmpC	none-ESBL	Aminoglycoside	Florfenicol	Sulfonamide	Tetracycline	Quinolones	Trimethoprim	Chloramphenicol
	4	3	88	AmpC promotor mutation		aph(3)-1a, aph(6)-1d	floR	sul2	tet(B)	gyrA
	7	4	88	AmpC promotor mutation		aph(3)-1a, aph (3)-1b, aph(6)-1d		sul2	tet(B)
	7	42	4981	blaCTX-M-15	TEM-1b	aadA5, aph(3)-1a, aph (3)-1b, aph(6)-1d		sul2	tet(B)	gyrA, parC, parE	dfrA17
	10	2	4891	blaCTX-M-15		aac(3)-IId, aadA1, aadA2, aph(3)-1a,	floR	sul2	tet(A), tet(M)	gyrA, parC, parE	dfrA12	cmlA
	10	3	744	blaCTX-M-15	TEM-1b	aac(3)-IId, aadA1, aadA2, aph(3)-1a,	floR	sul2, sul3	tet(B), tet(M)	gyrA, parC	dfrA12	cmlA
	10	4	1245	blaCTX-M-14		aac(3)-IId, aph(3)-1a, aph(6)-1d		sul1, sul2			dfrA17	catA1
	11	8	2325	blaCTX-M-15	TEM-176	aph(3)-1a	floR		tet(A)	qnrS1	dfrA14
	2	2	88	blaCTX-M-1	TEM-1d	aadA1, aph(3)-1a, aph(3)-1b, aph(6)-1d		sul1, sul2	tet(B)		dfrA1	catA1
	2	7	117	blaCTX-M-1	TEM-1b	aph(3)-1b, aph(6)-1d		sul2			dfrA5
	2	13	69	blaCTX-M-1	TEM-1c	aac(3)-IV, aph(4)-Ia			tet(31), tet(A)
	Veal farm	N. isolates	ST	ESBL	none-ESBL	Aminoglycoside	Florfenicol	Sulfonamide	Tetracycline	Quinolones	Trimethoprim	Chloramphenicol	Lincosamide	colistin
	1	10	69	blaCTX-M-1	TEM-1c	aac(3)-IV, aph(4)-Ia,			tet(31), tet(A)
	1	6	648	blaCTX-M-1	TEM-1a	aac(3)-IId, aph(3)-1a, aph(6)-1d	floR		tet(A), tet(B)				Inu (F)
	1	5	117	blaCTX-M-1	TEM-1b	aac(3)-IV, aadA1, aph(3)-Ia, aph(3)-Ib, aph(4)-Ia, aph(6)-Id		sul1, sul2	tet(31), tet(A)	gyrA, parC
	6	26	2325	blaCTX-M-1		aac(3)-IV, aph(3)-Ia, aph(3)-Ib, aph(4)-Ia, aph(6)-Id	floR	sul2	tet(A)	qnrS1	dfrA14
	6	2	5926	blaCTX-M-1		aph(3)-1a, aph(3)-1b, aph(6)-1d		sul2	tet(B)
	6	6	448	blaCTX-M-1		aph(3)-1a, aph(3)-1b, aph(6)-1d		sul2	tet(A)	gyrA, parC, parE				mcr-1
	6	12	101	blaCTX-M-1	TEM-1b	aph(3)-1a, aph(3)-1b, aph(6)-1d		sul2	tet(A)	gyrA
	6	4	10	blaCTX-M-15		aadA1, aph(3)-1b, aph(6)-1d		sul1, sul2	tet(A)	qnrS1, gyrA, parC, parE
	6	4	88	blaCTX-M-15		aph(3)-1a			tet(A)	gyrA, parC	dfrA5
	6	22	617	blaCTX-M-15	TEM-1b, blaOXA-1	aac(3)-IId, aac(6)-Ib-cr, aadA1, aph(3)-Ia, aph(3)-Ib, aph(6)-Id	floR	sul2, sul3	tet(A), tet(B), tet(M)	gyrA, parC, parE	dfrA12	cmlA	Inu (F)
	6	2	744	blaCTX-M-15	TEM-1b	aac(3)-Iid, aadA1, aadA2, aph(3)-Ia	floR	sul2, sul3	tet(B), tet(M)	gyrA, parC	dfrA12	cmlA
	6	6	4981	blaCTX-M-15	TEM-1b	aadA5, aph(3)-Ib, aph(6)-Id		sul2	tet(B)	gyrA, parC, parE	dfrA17
	7	3	10	blaCTX-M-15	TEM-1b, blaOXA-1	aac(6)-Ib-cr, aadA1, aph(3)-Ia, aph(3)-Ib, aph(6)-Id	floR	sul3	tet(A), tet(B)	gyrA, parC, parE	dfrA14	cmlA
	7	56	46	blaCTX-M-15		aac(3)-Iid, aadA1, aadA2, aph(3)-Ia	floR	sul2	tet(M)	qnrS1	dfrA12	cmlA
	7	17	4981	blaCTX-M-15		aadA5, aph(3)-Ia, aph(3)-Ib, aph(6)-Id		sul2	tet(B)	gyrA, parC, parE	dfrA17
	8	3	5229	blaCTX-M-1		aadA1, aac(3)-Iid	floR	sul2, sul3	tet(A), tet(M)	qnrS1, gyrA, parC	dfrA12	cmlA	Inu (F)
	8	20	46	blaCTX-M-15		aac(3)-IId, aadA1, aadA2, aph(3)-Ia, aph(3)-Ib, aph(6)-Id	floR	sul2	tet(A), tet(M)	qnrS1	dfrA12	cmlA
	8	32	2325	blaCTX-M-15	TEM-1b, TEM-176	aac(3)-IId, aadA1, aadA2, aph(3)-Ia	floR	sul2, sul3	tet(A), tet(M)	qnrS1	dfrA12	cmlA
	8	4	4981	blaCTX-M-15	TEM-1b	aadA5, aph(3)-Ia, aph(3)-Ib, aph(6)-Id		sul2	tet(B)	gyrA, parC, parE	dfrA17

## Sheet: S2 Clusters VF1
	Table S2 ESC-R E. coli clusters detected at VF1 at different timepoints (week 2and 6 post-transport).
	Per cluster, the range of SNPs is indicated with the median number of SNPs included in parentheses.
	Cluster	# isolates	Week	ST	ESBL gene	SNPs
	Cluster 1	9	6	69	CTX-M-1	4-64 (23)
	Cluster 2	5	2	648	CTX-M-1	0-25 (1)
	Cluster 3	3	2	117	CTX-M-1	134-258 (134)

## Sheet: S3 Clusters VF8
	Table S3 ESC-R E. coli clusters detected at VF8 at different timepoints (week 2, 6, 10, and 18 post-transport).
	Per cluster, the range of SNPs is indicated with the median number of SNPs included in parentheses.
	Cluster	# isolates	Week	ST	ESBL gene	SNPs
	1	26	2, 18	2325	CTX-M-15	0-7 (0)
	2	19	2	46	CTX-M-15	0-9 (1)
	3	6	2	2325	CTX-M-15	0-4 (1)
	4	3	6	5229	CTX-M-1	0-10 (0)
	5	3	2, 10	4981	CTX-M-15	11-18 (11)

## Sheet: S4 Analyses per animal
	Table S4 Analysis of clusters detected per animal.
		For calves in which multiple ESC-R E. coli detected over time, the clusters to which these ESC-R E. coli belong are indicated below.
		The number of timepoints in which ESC-R E. coli were detected per calf is indicated, as well as the number of different E. coli over all timepoints.
		Per cluster, the number of ESC-R E. coli is indicated that were detected in the animals that were positive on multiple timepoints.
		ESC-R E. coli isolates numbers are indicated, which correspond the numbers in ENA sequencing project PRJEB83274.
	VF6
			Calf
		Week	429	432	433	438	439	955	2074	2076	2077	2096	2098	3649	4664	4665	5218	5222	5226	5557	6978	9397
		0	WBVR_1552	WBVR_1504	WBVR_1505		WBVR_1507					WBVR_1557	WBVR_1513	WBVR_1486			WBVR_1563					WBVR_1517
		2	WBVR_1859		WBVR_1877	WBVR_1884	WBVR_1881	WBVR_1845	WBVR_1843	WBVR_1893	WBVR_1880	WBVR_1852	WBVR_1887	WBVR_1902	WBVR_1888	WBVR_1848	WBVR_1905	WBVR_1871	WBVR_1874	WBVR_1900	WBVR_1890	WBVR_1886
		6	WBVR_2274	WBVR_2282	WBVR_2284	WBVR_2291	WBVR_2286	WBVR_2337		WBVR_2300	WBVR_2285	WBVR_2316	WBVR_2292	WBVR_2308	WBVR_2296	WBVR_2330	WBVR_2275	WBVR_2279	WBVR_2278	WBVR_2305	WBVR_2297	WBVR_2290
		10	WBVR_2875	WBVR_2882	WBVR_2885	WBVR_2890	WBVR_2888	WBVR_2933	WBVR_3098	WBVR_2905	WBVR_2884	WBVR_2917	WBVR_2893	WBVR_2909	WBVR_2907	WBVR_2929	WBVR_2877	WBVR_2880	WBVR_2881	WBVR_2903	WBVR_2904
		18		WBVR_3603	WBVR_3604	WBVR_3613	WBVR_3608	WBVR_3651	WBVR_3654	WBVR_3624	WBVR_3602	WBVR_3635	WBVR_3610		WBVR_3625	WBVR_3650	WBVR_3597	WBVR_3598		WBVR_3622	WBVR_3626	WBVR_3612
		24	WBVR_3957	WBVR_3966	WBVR_3965	WBVR_3973	WBVR_3969		WBVR_4013		WBVR_3967	WBVR_3997	WBVR_3972	WBVR_3992		WBVR_4012	WBVR_3958	WBVR_3960	WBVR_3962	WBVR_3978		WBVR_3974
	Number of ESC-R E. coli		5	5	6	5	6	4	4	4	5	6	6	5	4	5	6	5	4	5	4	5	4.95
	Different ESC-R E. coli detected		4	4	5	4	5	3	3	3	4	4	5	4	3	4	5	4	4	3	2	3	3.8
			Cluster 1	25/26		Cluster 5	6/6		Cluster 9	4/4
			Cluster 2	22/22		Cluster 6	4/4		Cluster 10	2/2
			Cluster 3	12/12		Cluster 7	4/4		Cluster 11	1/2
			Cluster 4	6/10		Cluster 8	4/4
	VF7
			Calf
		Week	417	418	419	426	427	489	962	966	2078	2079	2103	2418	3633	3639	4669	4672	6447	7239	9392
		0	WBVR_2016	WBVR_2021	WBVR_2015	WBVR_2018	WBVR_2019						WBVR_2024		WBVR_2045				WBVR_2074		WBVR_2027
		2	WBVR_2367	WBVR_2366	WBVR_2362	WBVR_2371	WBVR_2375	WBVR_2417		WBVR_2355	WBVR_2370	WBVR_2356	WBVR_2373	WBVR_2364	WBVR_2428	WBVR_2352	WBVR_2351	WBVR_2353	WBVR_2413	WBVR_2346	WBVR_2380
		6	WBVR_3011	WBVR_2986	WBVR_3017	WBVR_2993	WBVR_2998	WBVR_2950	WBVR_3086	WBVR_3012	WBVR_2996		WBVR_2999	WBVR_3010	WBVR_3018	WBVR_3004	WBVR_3006	WBVR_3005	WBVR_2960	WBVR_3008	WBVR_2990
		10	WBVR_3239	WBVR_3253	WBVR_3218	WBVR_3244	WBVR_3242	WBVR_3292	WBVR_3255	WBVR_3226	WBVR_3241	WBVR_3236	WBVR_3245	WBVR_3232	WBVR_3220	WBVR_3233	WBVR_3234	WBVR_3238	WBVR_3286	WBVR_3231	WBVR_3250
		18	WBVR_3932		WBVR_3950	WBVR_3930	WBVR_3927		WBVR_3916	WBVR_3949	WBVR_3925	WBVR_3937		WBVR_3933	WBVR_3952	WBVR_3935	WBVR_3939	WBVR_3938	WBVR_3888	WBVR_3940
		24				WBVR_4150											WBVR_4139	WBVR_4135	WBVR_4189
	Number of ESC-R E. coli		5	4	5	6	5	3	3	4	4	3	4	4	5	4	5	5	6	4	4		4.36842
	Different ESC-R E. coli detected		3	4	3	3	2	2	1	2	3	2	3	2	3	2	2	2	3	2	3		2.47368
			Cluster 1	55/56
			Cluster 2	15/17
			Cluster 3	5/11
			Cluster 4	3/3

## Sheet: S5 Assembly statistics
#sample	TotalLength	Contigs>500bp	Longest-contig	N50	N90	GC	Depth
WBVR_0009	5264362	220	225931	59124	13287	50.52	319
WBVR_007	5023647	109	326870	118917	30499	50.67	462
WBVR_008	5283006	152	336751	168418	18775	50.79	514
WBVR_0171	5402552	158	287281	95498	17488	50.46	385
WBVR_019	4961116	87	468807	122631	45009	50.73	551
WBVR_020	4958750	88	428787	122631	37361	50.73	469
WBVR_0205	5528459	190	287276	87386	17257	50.39	336
WBVR_0211	5179832	165	182814	70214	18490	50.60	449
WBVR_022	5255730	151	336096	113280	28208	50.55	478
WBVR_023	4973601	90	468807	125139	39297	50.72	592
WBVR_0384	5342018	183	336885	80554	17112	50.72	302
WBVR_0398	5342809	188	336616	103576	15904	50.72	152
WBVR_0402	5272585	132	338369	91188	20049	50.25	246
WBVR_0422	4689286	101	302903	139328	25630	50.70	372
WBVR_048	5313451	144	295460	123901	34515	50.50	466
WBVR_0766	4945496	122	340844	82242	22532	50.73	460
WBVR_0767	5032936	123	340840	86278	24105	50.71	346
WBVR_082	5038417	110	622219	164782	38963	50.53	555
WBVR_092	5038429	109	503618	212451	34012	50.54	455
WBVR_099	5198623	114	503600	127867	33298	50.04	390
WBVR_101	5378478	172	359145	117279	18604	50.63	375
WBVR_102	5315443	186	286728	111434	16740	50.60	510
WBVR_1023	5315456	131	338258	148868	36043	50.50	494
WBVR_1024	5229697	143	365495	130161	25367	50.78	566
WBVR_1043	4964546	193	195775	59852	13980	50.67	337
WBVR_1044	4983978	160	229665	82318	22196	50.66	558
WBVR_1045	4936141	156	314601	79949	23481	50.68	551
WBVR_1046	4935298	149	314597	90071	22749	50.68	491
WBVR_1047	4984915	155	314595	82316	22167	50.66	566
WBVR_1048	4946677	123	340840	82242	22533	50.73	454
WBVR_1049	4955950	86	428779	122631	41450	50.73	546
WBVR_1051	4984152	157	314602	80860	22196	50.66	521
WBVR_1052	4971499	175	210135	74049	19590	50.66	480
WBVR_1063	4917703	115	354881	88127	20047	50.58	126
WBVR_1064	4952211	130	222717	81902	19732	50.60	121
WBVR_1065	4913678	130	232301	84084	19647	50.58	169
WBVR_1067	5058149	134	219692	81281	22040	50.25	453
WBVR_1077	5429646	176	422077	143835	33011	50.42	408
WBVR_1078	5510834	145	353302	186248	39196	50.29	453
WBVR_1079	4875569	78	485671	157929	43557	50.72	563
WBVR_1081	5220445	163	336889	110380	18722	50.78	376
WBVR_1096	4935516	154	358713	84036	22167	50.68	549
WBVR_1098	4976234	182	224749	58970	18596	50.66	384
WBVR_1099	4983656	157	358713	74085	22001	50.66	546
WBVR_1101	5039111	80	428760	133056	42075	50.70	463
WBVR_1102	4934758	155	358705	80426	20692	50.68	517
WBVR_1104	4984942	153	243198	87505	21980	50.66	560
WBVR_1105	4933876	154	268864	84078	22001	50.67	565
WBVR_1106	5047661	85	428782	112064	41451	50.71	540
WBVR_112	5122355	107	737154	212451	35623	50.58	417
WBVR_113	5037442	97	526673	244366	41965	50.54	625
WBVR_115	5409847	268	387573	109597	13815	50.65	406
WBVR_116	5413119	279	360920	110597	12088	50.66	341
WBVR_117	5415200	271	507026	110502	12117	50.66	474
WBVR_118	5041571	105	622224	187498	44389	50.54	497
WBVR_122	5197522	122	609399	139718	29853	50.50	455
WBVR_126	4875100	133	366981	103413	22455	50.49	582
WBVR_1468	5196143	71	695027	212292	40670	50.54	452
WBVR_1486	4864313	96	297166	114991	26950	50.57	385
WBVR_1487	4869565	57	715896	179465	60551	50.57	589
WBVR_1488	5230961	142	336748	114538	26200	50.78	513
WBVR_1504	4960810	195	172954	57738	13069	50.66	426
WBVR_1505	4906677	195	195778	53139	13744	50.68	358
WBVR_1507	4963257	200	195773	52953	13591	50.66	409
WBVR_1513	4773172	154	197104	60305	18515	50.64	414
WBVR_1517	5084354	142	219909	75080	22040	50.14	361
WBVR_1526	5318608	136	381086	148878	36047	50.50	463
WBVR_1527	4802041	82	340044	173649	41695	50.66	615
WBVR_1529	4917336	92	395785	120236	31428	50.62	386
WBVR_1530	5002855	208	240827	63877	14354	50.83	570
WBVR_1546	4985281	161	314597	80424	19735	50.66	633
WBVR_1547	4932661	145	314598	83729	24315	50.68	541
WBVR_1548	4934644	157	229655	82347	22316	50.68	600
WBVR_1550	4985756	157	232951	88456	22166	50.66	528
WBVR_1552	4902550	195	172731	58486	13689	50.67	334
WBVR_1557	4766229	153	197102	63478	17838	50.64	99
WBVR_1563	4852553	120	265213	109293	21645	50.49	78
WBVR_158	4811081	192	167559	72438	14320	50.84	571
WBVR_170	5316777	136	381086	125367	30145	50.50	519
WBVR_1739	5008271	243	167350	42275	11465	50.55	89
WBVR_1843	5279456	167	245903	57256	18038	50.47	151
WBVR_1845	5284071	164	245908	58566	19331	50.47	149
WBVR_1848	5280623	164	245908	57253	18039	50.47	185
WBVR_1852	5282108	167	245905	57256	17945	50.47	149
WBVR_1859	5015681	218	195774	51426	12603	50.79	100
WBVR_1871	4806564	177	203803	59855	14970	50.68	197
WBVR_1874	4864510	213	203805	59514	12869	50.68	117
WBVR_1877	4816757	161	197104	62381	17329	50.63	123
WBVR_1880	4806362	171	203802	61451	15916	50.68	141
WBVR_1881	4807305	172	203806	61520	14980	50.68	146
WBVR_1884	4910493	192	195773	53139	13744	50.67	164
WBVR_1886	4807397	174	203802	61516	14980	50.68	141
WBVR_1887	4865213	208	203802	61454	13279	50.68	163
WBVR_1888	4806382	177	203802	59852	14072	50.68	162
WBVR_1890	4803178	177	203802	60365	14812	50.68	125
WBVR_1893	5279174	167	245911	55038	18046	50.47	216
WBVR_1900	5281038	170	245904	54249	18040	50.47	156
WBVR_1902	4773323	156	197104	63595	17837	50.64	152
WBVR_1905	5015810	217	195773	57738	12603	50.79	100
WBVR_2015	4911285	198	172956	52953	13746	50.67	356
WBVR_2016	4912707	195	195776	53139	15479	50.68	335
WBVR_2017	4934269	152	358713	83848	22196	50.68	602
WBVR_2018	4960803	202	195774	53145	13355	50.66	303
WBVR_2019	4909048	195	195772	53145	13355	50.67	309
WBVR_2020	4980693	164	358713	80426	19798	50.67	522
WBVR_2021	4961075	197	195775	53139	13744	50.66	366
WBVR_2024	4769186	154	197103	62382	18515	50.64	512
WBVR_2027	4693496	130	219914	75709	20338	50.68	377
WBVR_2041	5229826	143	365184	130274	24618	50.78	343
WBVR_2042	4942866	123	436999	98910	32889	50.76	569
WBVR_2044	5020670	92	381777	141585	34441	50.67	499
WBVR_2045	5453827	182	286058	94944	17260	50.47	361
WBVR_2055	4990991	157	217107	82470	22195	50.66	612
WBVR_2057	4975940	166	198071	74049	19717	50.66	444
WBVR_2058	4984458	165	232953	82317	19735	50.66	473
WBVR_2059	5037404	155	217112	82359	21655	50.61	517
WBVR_2226	4996172	261	167350	41411	10012	50.55	38
WBVR_2274	4837559	143	221121	66314	19584	50.74	132
WBVR_2275	4827514	139	219946	74742	19581	50.76	157
WBVR_2278	4827262	135	284911	75278	20435	50.76	119
WBVR_2279	4823657	134	286396	74744	20671	50.76	173
WBVR_2282	4804043	176	203802	61451	14980	50.68	136
WBVR_2284	5420759	183	527312	66648	18176	50.39	139
WBVR_2285	4826653	135	284906	75279	20053	50.76	163
WBVR_2286	4867668	152	221126	73826	18106	50.76	140
WBVR_2290	4877430	206	203803	59852	13355	50.66	152
WBVR_2291	4862583	204	203802	61513	13277	50.68	156
WBVR_2292	4828701	137	219958	70003	20231	50.76	180
WBVR_2296	4865040	158	219909	66312	18664	50.76	183
WBVR_2297	4828130	136	219908	75279	20049	50.76	170
WBVR_2300	4824864	145	219911	70003	19582	50.76	225
WBVR_2305	4825055	145	219911	66312	20226	50.76	173
WBVR_2308	4814837	139	219957	74804	20009	50.78	221
WBVR_2316	4807486	172	203802	61455	14066	50.68	106
WBVR_2330	4871605	151	219910	66052	19578	50.69	171
WBVR_2337	4868765	156	219959	75276	18675	50.76	171
WBVR_2346	4967799	202	188687	53145	13584	50.71	335
WBVR_2351	4958421	202	188686	51421	13744	50.72	438
WBVR_2352	4955150	205	188684	52194	13354	50.72	258
WBVR_2353	4957785	205	170309	52953	13584	50.72	248
WBVR_2355	4961455	202	188588	52953	13573	50.72	228
WBVR_2356	4757852	183	215514	56590	14948	50.72	321
WBVR_2362	4961641	198	188687	51042	13745	50.72	499
WBVR_2364	4788892	198	167350	50513	12886	50.83	335
WBVR_2366	5066779	215	195677	53141	13345	50.68	245
WBVR_2367	4961951	201	188684	52953	13817	50.72	351
WBVR_2370	4959858	197	188684	52913	13744	50.72	400
WBVR_2371	4961190	198	188689	52194	13573	50.72	283
WBVR_2373	4961309	196	172947	52953	15479	50.72	408
WBVR_2375	5089535	276	167349	43921	9406	50.68	252
WBVR_2378	4958556	199	188685	52194	13730	50.72	464
WBVR_2380	4961148	203	188686	52953	13590	50.72	377
WBVR_2413	4963218	198	172946	57515	13974	50.72	327
WBVR_2417	4960789	198	188685	53114	13973	50.72	323
WBVR_2428	4956199	204	188688	53038	13748	50.72	516
WBVR_2437	5241853	217	336884	114191	17114	50.79	466
WBVR_2455	4729866	162	220283	52611	17787	50.83	409
WBVR_2456	4903521	191	195773	58486	13589	50.68	400
WBVR_2457	4962642	202	195779	53141	13358	50.66	360
WBVR_2458	4961112	204	195778	53141	13520	50.66	442
WBVR_2466	5194826	207	195776	53228	13969	50.47	311
WBVR_2468	4989523	141	219908	66655	20050	50.52	480
WBVR_2469	4845248	180	219100	46220	15852	50.44	54
WBVR_253	5313906	135	388136	186248	33125	50.50	380
WBVR_258	5283992	133	388133	172395	33123	50.53	495
WBVR_261	5314758	138	348139	182933	36047	50.50	469
WBVR_263	5369559	152	415925	136271	30466	50.50	425
WBVR_265	5318405	142	338262	183067	33140	50.50	480
WBVR_266	5285763	131	347810	136189	34515	50.53	504
WBVR_267	5314431	143	348138	182935	31228	50.50	532
WBVR_2738	5309038	163	287279	87386	18546	50.50	416
WBVR_2751	5266338	288	173055	49136	9277	50.81	196
WBVR_2754	4912531	198	195773	57738	13358	50.68	498
WBVR_2757	4912435	192	195775	57738	13457	50.68	460
WBVR_2758	4909254	189	195779	60045	13976	50.68	387
WBVR_2759	4960925	195	195777	57738	13744	50.66	453
WBVR_2760	4962326	194	195775	53142	13587	50.66	379
WBVR_2761	4956810	206	195779	53618	12899	50.66	324
WBVR_2762	4959323	205	195779	53145	13358	50.66	469
WBVR_2768	4975530	190	196152	59853	15646	50.68	391
WBVR_2769	4443317	232	133524	35537	10268	50.84	437
WBVR_2774	4974867	142	219908	71924	20337	50.43	54
WBVR_2775	4716606	139	219100	75079	19809	50.61	34
WBVR_2776	4775236	136	219908	71918	22044	50.67	55
WBVR_284	5196455	131	286554	89580	25687	50.59	528
WBVR_2875	4860711	157	219911	73826	18667	50.76	185
WBVR_2877	4878819	209	203804	61514	13360	50.67	175
WBVR_2880	4805231	173	203803	61520	14904	50.68	198
WBVR_2881	4910562	197	195773	57738	13590	50.68	190
WBVR_2882	4983414	146	271380	89206	18586	50.62	289
WBVR_2884	4801845	168	203805	61518	15861	50.67	103
WBVR_2885	4985475	148	271175	94374	19417	50.62	146
WBVR_2888	4982509	150	271175	94374	18123	50.62	186
WBVR_2890	4873280	212	203802	59514	12828	50.66	178
WBVR_2893	4875316	206	203802	59517	12828	50.66	161
WBVR_2903	4805551	177	203802	59852	13971	50.67	111
WBVR_2904	4826890	139	219909	70000	20223	50.76	129
WBVR_2905	4803246	164	203802	61517	16486	50.66	135
WBVR_2907	4880276	215	203805	59852	12798	50.67	141
WBVR_2909	4827735	135	226190	74803	20051	50.76	142
WBVR_2917	4876061	206	203803	59852	13744	50.65	154
WBVR_2929	4806862	171	203803	61451	15671	50.68	148
WBVR_2933	5014683	217	195775	57738	12794	50.79	164
WBVR_2950	4734591	227	167350	43919	11740	50.92	348
WBVR_2960	5091000	275	167350	43924	9406	50.68	205
WBVR_2986	4759130	195	215503	58603	13743	50.71	350
WBVR_2990	4737666	222	167350	50513	12041	50.92	456
WBVR_2993	4734437	226	167350	47338	11789	50.91	408
WBVR_2996	4762754	199	184053	56412	13590	50.72	418
WBVR_2998	4693097	213	167350	50512	11909	50.90	343
WBVR_2999	4735966	217	167350	47337	11992	50.92	255
WBVR_3004	4736619	222	167350	44337	11984	50.93	284
WBVR_3005	4736164	214	167319	47337	11989	50.92	288
WBVR_3006	4734249	220	167350	47338	11982	50.92	306
WBVR_3008	5091468	279	167350	43919	9809	50.69	262
WBVR_3010	4960483	242	167350	44337	11504	50.66	324
WBVR_3011	4738573	232	167350	47337	11737	50.91	256
WBVR_3012	5087676	280	167350	43921	9803	50.69	327
WBVR_3017	4686282	197	167317	47272	13595	50.92	442
WBVR_3018	4735876	224	167350	52218	11737	50.91	373
WBVR_3026	4871762	136	219909	78682	21280	50.22	146
WBVR_3028	4888573	204	167350	52218	12887	50.82	181
WBVR_3029	4875297	234	167350	42556	11985	50.82	66
WBVR_3030	5089132	170	173063	55692	18197	50.25	265
WBVR_3037	4807325	175	220273	46933	15479	50.65	294
WBVR_3041	5214189	155	225340	76792	22041	50.23	300
WBVR_3042	4886494	210	167350	49820	13124	50.82	117
WBVR_3043	5127931	154	225329	74744	20671	50.23	328
WBVR_3044	4735792	152	219912	73826	20336	50.65	257
WBVR_3045	4895593	148	219911	65916	20057	50.45	273
WBVR_3046	4889652	211	167350	52218	12700	50.82	322
WBVR_3048	4705028	163	220286	47463	17790	50.86	524
WBVR_3049	4707349	163	220283	46875	17787	50.86	451
WBVR_3050	4890341	225	167350	44337	12364	50.82	184
WBVR_3051	4887779	224	129529	42374	11965	50.81	204
WBVR_3052	4888942	220	167350	43921	12364	50.82	180
WBVR_3054	4893041	212	167319	49007	12863	50.83	114
WBVR_3055	4889935	211	167350	52218	12886	50.83	303
WBVR_3057	5423088	246	195275	55670	12840	50.45	544
WBVR_3058	5314211	287	195775	52433	10895	50.38	180
WBVR_3059	4890236	204	167350	44337	13228	50.82	215
WBVR_3060	4962744	207	195778	59855	12896	50.66	436
WBVR_3063	4716354	174	220283	46882	17332	50.84	876
WBVR_3064	5095681	168	173067	55692	18197	50.26	550
WBVR_3065	4704903	160	220285	47463	18200	50.86	259
WBVR_3066	4886372	224	167349	49007	11789	50.82	162
WBVR_3067	4891240	212	157520	52218	12361	50.82	262
WBVR_3068	4941664	169	173065	49383	18196	50.64	266
WBVR_3069	4943534	174	220285	47463	17784	50.64	200
WBVR_3070	4740984	158	173073	46876	18008	50.79	377
WBVR_3075	4929684	161	220285	55559	17782	50.61	197
WBVR_3076	4889705	219	157531	49366	12481	50.82	152
WBVR_3078	4888200	219	167350	49370	12364	50.82	170
WBVR_3079	4889788	213	167350	44337	12863	50.82	293
WBVR_3080	4893137	219	157520	43919	12360	50.83	170
WBVR_3086	4798498	231	167350	47337	11789	50.83	122
WBVR_3089	5001930	174	220284	46875	16866	50.50	203
WBVR_3090	4944203	159	220506	55559	18834	50.65	253
WBVR_3091	4945364	170	220284	49154	18295	50.65	214
WBVR_3094	4994729	203	195773	52194	15084	50.63	167
WBVR_3095	5132127	138	219908	75087	24527	50.22	303
WBVR_3096	4941303	172	220284	46931	17789	50.64	253
WBVR_3098	4878447	147	231370	66768	20050	50.67	128
WBVR_3102	4890831	217	129564	43986	12360	50.82	81
WBVR_3103	4727497	174	220284	46931	17473	50.86	135
WBVR_3104	4885754	219	167350	47338	12363	50.82	160
WBVR_3105	4889271	211	167350	47338	12368	50.82	203
WBVR_3106	4890409	215	167350	42557	12514	50.82	126
WBVR_3119	4714105	174	170977	47463	17327	50.86	104
WBVR_3120	4950018	172	220284	47463	17485	50.64	235
WBVR_3122	4708974	165	220282	46931	17506	50.86	451
WBVR_3124	5098890	263	220282	47469	11632	50.41	214
WBVR_3126	4707890	162	220282	47463	18197	50.86	308
WBVR_3129	4664349	146	264734	79406	18515	50.63	450
WBVR_3130	4945475	154	220286	55655	18664	50.64	388
WBVR_3131	5194172	283	220283	45102	10495	50.33	179
WBVR_3133	5058567	263	220285	45095	12015	50.55	301
WBVR_3218	5084175	270	167350	44048	9811	50.68	141
WBVR_3220	5126033	272	167349	43919	9809	50.63	265
WBVR_3226	4688182	192	167350	52218	13980	50.93	311
WBVR_3231	5038638	255	167331	44045	10870	50.69	215
WBVR_3232	4956398	202	188689	53144	13744	50.72	326
WBVR_3233	5084390	279	167349	43922	9515	50.68	189
WBVR_3234	5085748	276	167350	43923	9811	50.69	243
WBVR_3236	4687206	192	167350	50513	13922	50.93	266
WBVR_3238	5094489	284	167349	41871	9536	50.69	210
WBVR_3239	5086686	266	167350	44047	9812	50.68	157
WBVR_3241	5086342	271	167350	41494	9809	50.69	166
WBVR_3242	5035639	242	167350	44339	11673	50.69	263
WBVR_3244	5087509	281	167350	42556	9239	50.68	208
WBVR_3245	5092730	266	167351	44339	10406	50.69	459
WBVR_3250	5040357	247	167350	43919	11444	50.69	276
WBVR_3253	5091240	287	167350	43919	9236	50.69	262
WBVR_3255	5090805	256	167350	44046	10127	50.69	263
WBVR_3286	5092053	276	167350	44337	9809	50.69	433
WBVR_3292	5094589	267	167349	43919	10127	50.69	1220
WBVR_3361	4990919	273	141685	39643	9703	50.54	37
WBVR_3504	4958845	144	263603	79025	18581	50.54	250
WBVR_3508	4969789	150	207450	78807	19776	50.53	550
WBVR_3509	4966320	151	263603	78857	18584	50.53	259
WBVR_3597	5001477	156	235106	74190	18480	50.66	306
WBVR_3598	4984279	148	271306	89201	18445	50.62	106
WBVR_3602	4975182	173	271272	69876	18582	50.63	159
WBVR_3603	4983041	153	271175	80467	18581	50.62	144
WBVR_3604	4985677	153	271175	79089	18446	50.62	148
WBVR_3608	4986446	148	271175	94380	19422	50.62	150
WBVR_3610	4884071	183	257923	66078	13827	50.72	155
WBVR_3612	4954507	144	271176	89201	19451	50.59	142
WBVR_3613	4823326	146	285262	75275	19821	50.76	150
WBVR_3622	4825434	139	219981	74741	19872	50.76	115
WBVR_3624	4820383	150	219911	70004	19578	50.76	130
WBVR_3625	4818419	140	219908	75169	20050	50.75	154
WBVR_3626	4824662	137	219969	75169	20053	50.76	173
WBVR_3635	4819350	141	173205	82566	20053	50.77	155
WBVR_3650	5179991	134	352158	86250	23314	50.37	243
WBVR_3651	4943476	198	195777	59852	13590	50.76	208
WBVR_3654	5083039	151	358712	90792	17359	50.72	192
WBVR_3753	4912023	198	195773	59855	13584	50.68	164
WBVR_3819	4999671	250	167350	41421	10468	50.55	52
WBVR_383	5316974	139	379465	186248	33140	50.50	495
WBVR_3888	4685863	205	157520	44050	12763	50.93	329
WBVR_3916	4688217	199	167319	51983	12763	50.92	258
WBVR_3919	4683919	201	167350	47272	12887	50.93	323
WBVR_3925	4686554	196	167350	47337	13228	50.92	395
WBVR_3927	4690032	193	167350	50513	13977	50.93	304
WBVR_3930	4686795	199	167350	50512	13228	50.93	281
WBVR_3932	4688248	200	167350	52325	12887	50.93	196
WBVR_3933	4680835	195	167350	47338	13587	50.94	329
WBVR_3935	4691681	198	167350	49368	13228	50.93	271
WBVR_3937	4696829	198	167350	47272	13555	50.90	422
WBVR_3938	4687871	194	167349	53013	13591	50.93	315
WBVR_3939	4688385	204	167350	44339	13230	50.93	245
WBVR_3940	4686278	197	167350	47337	13846	50.93	314
WBVR_3949	4688227	193	167350	47272	13982	50.93	272
WBVR_3950	4686462	196	167319	49744	13585	50.93	203
WBVR_3952	4686832	195	167350	52218	13826	50.93	243
WBVR_3957	4820844	145	204536	67974	21116	50.77	166
WBVR_3958	4997301	153	225786	74191	18485	50.65	160
WBVR_3960	5439247	221	319111	56350	13019	50.74	126
WBVR_3962	5176451	175	271175	89089	14908	50.47	222
WBVR_3965	5439134	217	319111	56384	12813	50.74	170
WBVR_3966	4825145	215	184218	49622	11740	50.88	237
WBVR_3967	5196822	158	258970	75832	18641	50.58	192
WBVR_3969	5121987	153	271175	80467	19417	50.43	199
WBVR_3972	4820451	139	204314	67975	21103	50.77	229
WBVR_3973	5116997	169	271331	71118	18581	50.43	88
WBVR_3974	4994904	153	235224	79746	18916	50.64	172
WBVR_3978	4831638	132	219910	75059	19800	50.71	173
WBVR_3992	4998542	155	235217	83833	18483	50.65	199
WBVR_3997	4861138	142	204539	67972	21104	50.71	200
WBVR_4012	4822305	146	219912	75279	19607	50.75	180
WBVR_4013	4821384	143	219909	75279	19705	50.75	132
WBVR_4113	4706716	162	220285	47463	17789	50.86	338
WBVR_4114	4706539	161	220282	47463	17503	50.86	295
WBVR_4135	4685119	197	167350	50512	13585	50.92	163
WBVR_4139	4685666	192	167350	50512	13755	50.93	134
WBVR_4150	4687214	194	167350	50512	13589	50.93	109
WBVR_4189	4683591	190	167350	53133	13585	50.93	215
WBVR_435	5259276	154	258416	120777	24601	50.54	540
WBVR_715	5259622	150	336089	128398	24713	50.55	474
WBVR_720	4963496	92	428779	109761	37693	50.72	408
WBVR_741	5035829	154	284452	90186	23533	50.86	587
WBVR_742	5048949	152	284488	90222	26340	50.87	489
WBVR_764	5258306	148	258416	107303	28699	50.55	308
